# Supplementary material for: Novel 1,2,3-Triazole-Containing Quinoline–Benzimidazole Hybrids: Synthesis, Antiproliferative Activity, In Silico ADME Predictions, and Docking
Source: Molecules. 2023 Oct 6;28(19):6950. doi: 10.3390/molecules28196950 (PMC10574761; doi:10.3390/molecules28196950)
Supplement: Supplementary file 1 [file molecules-28-06950-s001.zip]

Archive with 1 entries (1 files):
- molecules-2639926-supplementary.pdf
